# Supplementary material for: Merit overrules theory of mind when young children share resources with others
Source: PLoS One. 2020 Jan 3;15(1):e0227375. doi: 10.1371/journal.pone.0227375 (PMC6941925; doi:10.1371/journal.pone.0227375)
Supplement: S1 Data — (CSV) [file pone.0227375.s001.csv]

age;gender(1=boy	2=girl);falsebelieftest(0=fail	1=pass);highorlowmerit(12=low	6=high);amountkept
3;1;0;12;5
4;1;1;12;6
3;1;0;6;9
3;2;0;12;12
3;1;0;12;6
3;1;0;12;12
3;2;0;12;11
3;1;1;12;6
4;2;1;12;6
3;2;1;6;7
3;2;1;6;6
4;2;1;6;5
4;2;0;6;2
4;1;0;6;6
4;1;1;12;12
3;2;1;6;6
3;1;0;6;12
3;2;0;6;12
4;1;1;6;6
4;1;1;12;12
3;1;0;6;10
3;1;0;12;12
3;2;0;6;10
3;1;1;12;6
4;1;0;12;8
4;1;0;6;12
4;1;1;6;12
4;2;1;6;6
4;1;0;6;12
4;1;0;6;11
4;2;1;6;5
3;2;0;12;12
4;1;1;12;6
3;2;1;12;6
4;2;0;12;6
4;2;0;12;12
3;2;0;12;2
3;1;0;6;12
4;2;1;6;6
3;2;1;6;6
3;1;1;12;12
3;2;1;12;12
3;1;1;12;12
3;2;1;6;9
4;1;0;12;12
4;1;0;6;6
4;2;0;12;7
3;1;0;6;7
4;2;1;6;7
4;1;1;12;12
4;1;0;6;10
4;1;0;12;7
3;1;0;12;5
3;1;1;12;12
3;1;1;12;12
4;1;0;12;9
3;1;0;12;10
3;1;0;12;4
3;1;1;12;5
4;2;0;12;10
4;2;0;12;6
4;1;0;12;12
3;2;0;12;8
4;1;1;6;6
4;2;1;6;8
3;2;0;6;5
4;2;0;12;6
4;2;0;6;12
4;2;0;12;12
3;1;0;12;12
3;1;1;6;6
3;2;0;12;12
3;1;1;6;6
4;1;1;12;12
3;1;0;6;12
3;2;0;6;6
4;2;1;12;7
4;1;1;12;12
4;2;0;6;6
4;1;1;12;6
4;1;1;12;5
3;2;0;6;4
4;2;0;6;6
3;1;1;6;12
4;1;1;12;12
4;1;1;12;12
3;2;0;12;12
4;2;1;12;11
4;2;1;12;6
4;2;1;6;6
4;2;0;6;6
4;2;0;12;12
4;2;1;6;6
3;2;0;6;5
3;2;0;12;9
3;2;1;12;6
3;2;1;12;6
3;1;0;12;7
3;1;1;12;12
4;1;0;12;6
3;2;0;6;12
4;1;0;6;9
3;1;0;12;12
3;1;0;12;9
3;2;0;12;12
3;2;0;12;9
3;2;0;12;6
3;1;0;12;12
3;1;0;6;12
3;2;0;6;12
3;1;0;6;6
3;1;0;6;8
3;1;1;6;7
4;1;0;6;5
3;1;0;12;9
3;1;0;12;12
3;2;0;12;12
3;1;0;12;9
3;2;1;12;12
4;1;0;12;12
4;1;0;12;12
3;2;1;6;11
3;1;0;6;6
3;2;0;6;6
3;1;0;6;6
3;1;0;6;0
3;1;1;6;12
3;1;1;12;6
3;1;0;6;4
3;2;0;6;6
3;1;0;6;12
